# Supplementary material for: Burden of cardiovascular diseases in the Eastern Mediterranean Region, 1990–2015: findings from the Global Burden of Disease 2015 study
Source: Int J Public Health. 2017 Aug 3;63(Suppl 1):137–49. doi: 10.1007/s00038-017-1012-3 (PMC5973984; doi:10.1007/s00038-017-1012-3)
Supplement: Supplementary file 1 — Supplementary material 1 (XLSX 26 kb) [file 38_2017_1012_MOESM1_ESM.xlsx]

## Sheet: kreporter (50)
Burden of cardiovascular diseases in the Eastern Mediterranean Region, 1990–2015: Findings from the Global Burden of Disease 2015 study
Prefix	First Name:	Middle Name 1	Middle Name 2	Last Name:	Highest degree	Department	Institution/Organization	Institution/Organization City	Institution/Organization State	Institution/Organization Country	Department 2	Institution/Organization 2	Institution/Organization 2 City	Institution/Organization 2 State	Institution/Organization 2 Country	Department 3	Institution/Organization 3	Institution/Organization 3 City	Institution/Organization 3 State	Institution/Organization 3 Country	Department 4	Institution/Organization 4	Institution/Organization 4 City	Institution/Organization 4 State	Institution/Organization 4 Country
Dr.	Arash			Tehrani-Banihashemi	PhD	Preventive Medicine and Public Health Research Center	Iran University of Medical Sciences	Tehran		Iran
Dr.	Maziar			Moradi-Lakeh	MD	Department of Community Medicine, Preventive Medicine and Public Health Research Center, Gastrointestinal and Liver Disease Research Center (GILDRC)	Iran University of Medical Sciences	Tehran		Iran
Dr.	Charbel			El Bcheraoui	PhD	Institute for Health Metrics and Evaluation	University of Washington
Dr.	Raghid			Charara	MD		American University of Beirut	Beirut		Lebanon
Dr.	Ibrahim			Khalil	PhD	Institute for Health Metrics and Evaluation	University of Washington
Dr.	Ashkan			Afshin	MD	Institute for Health Metrics and Evaluation	University of Washington	Seattle	WA	United_States
Mr.	Michael			Collison	BS	Institute for Health Metrics and Evaluation	University of Washington	Seattle	Washington	United_States
Ms.	Farah			Daoud	BA/BS	Institute for Health Metrics and Evaluation	University of Washington
Mr.	Kristopher	J.		Krohn	BA	Institute for Health Metrics and Evaluation	University of Washington	Seattle	Washington	United_States
Ms.	Adrienne			Chew	ND	Institute for Health Metrics and Evaluation	University of Washington
Ms.	Leslie			Cornaby	BS	Institute for Health Metrics and Evaluation	University of Washington	Seattle	Washington	United_States
Dr.	Kyle	J.		Foreman	PhD	Institute for Health Metrics and Evaluation	University of Washington	Seattle	Washington	United_States		Imperial College London	London		United_Kingdom
Mr.	Joseph			Frostad		Institute for Health Metrics and Evaluation	University of Washington
Dr.	Nicholas	J		Kassebaum	MD	Institute for Health Metrics and Evaluation	University of Washington	Seattle	Washington	United_States	Department of Anesthesiology & Pain Medicine	Seattle ChildrenÂ’s Hospital	Seattle	Washington	United_States
	Laura			Kemmer	PhD	Institute for Health Metrics and Evaluation	University of Washington
Mr.	Michael			Kutz	BS	Institute for Health Metrics and Evaluation	University of Washington
Mr.	Patrick			Liu	BA	Institute for Health Metrics and Evaluation	University of Washington
Ms.	Mojde			Mirarefin	MPH	Institute for Health Metrics and Evaluation	University of Washington	Seattle	WA	United_States		Hunger Action Los Angeles	Los Angeles	CA	United_States
Mr.	Grant			Nguyen	MPH	Institute for Health Metrics and Evaluation	University of Washington	Seattle	Washington	United_States
Dr.	Haidong			Wang	PhD	Institute for Health Metrics and Evaluation	University of Washington	Seattle	Washington	United_States
Mr.	Ben			Zipkin	BS	Institute for Health Metrics and Evaluation	University of Washington	Seattle	Washington	United_States
Mr.	Amanuel	Alemu		Abajobir	MPH	School of Public Health	University of Queensland	Brisbane	QLD	Australia
Dr.	Marian			Abouzeid	DPH		Telethon Kids Institute	Perth		Australia
Dr.	Niveen	M.E.		Abu-Rmeileh	PhD	Institute of Community and Public Health	Birzeit University	Ramallah	West Bank	Palestine
Dr.	Aliasghar			Ahmad Kiadaliri	PhD	Department of Clinical Sciences Lund, Orthopedics, Clinical Epidemiology Unit	Lund University	Lund		Sweden
Mr.	Muktar	Beshir		Ahmed	MPH	College of Health Sciences, Department of Epidemiology, ICT and e-Learning Coordinator	Jimma University	Jimma	Oromiya	Ethiopia
Dr.	Baran			Aksut	MD		Cleveland Clinic	Cleveland		United_States
Dr.	Khurshid			Alam	PhD	Murdoch Childrens Research Institute	The University of Melbourne	Parkville	Victoria	Australia		The University of Melbourne	Melbourne	VIC	Australia		The University of Sydney	Sydney	NSW	Australia
Ms.	Deena			Alasfoor	MSc		Ministry of Health	Al Khuwair	Muscat	Oman
Dr.	Raghib			Ali	FRCP		University of Oxford	Oxford		United_Kingdom
Dr.	Reza			Alizadeh-Navaei	PhD	Gastrointestinal Cancer Research Center	Mazandaran University of Medical Sciences	Sari	Mazandaran	Iran
Dr.	Rajaa			Al-Raddadi	PhD		Joint Program of Family and Community Medicine	Jeddah	Makkah	Saudi_Arabia
Dr.	Ubai			Alsharif	MPH		Charité Universitätsmedizin	Berlin	Berlin	Germany
Dr.	Khalid	A.		Altirkawi	MD		King Saud University	Riyadh		Saudi_Arabia
Prof.	Nelson			Alvis-Guzman	PhD		Universidad de Cartagena	Cartagena de Indias		Colombia
Dr.	Nahla			Anber	PhD		Mansoura University	Mansoura		Egypt
Dr.	Palwasha			Anwari	MD		Self-employed	Kabul	Kabul	Afghanistan
Prof.	Johan			Ärnlöv	PhD	Department of Neurobiology, Care Sciences and Society, Division of Family Medicine and Primary Care	Karolinska Institutet	Stockholm		Sweden	School of Health and Social Studies	Dalarna University	Falun		Sweden
Mr.	Solomon	Weldegebreal		Asgedom	PhD		Mekelle University	Mekelle	Tigray	Ethiopia
Mr.	Tesfay Mehari			Atey	MS		Mekelle University	Mekelle	Tigray	Ethiopia
Mr.	Ashish			Awasthi	PhD		Sanjay Gandhi Postgraduate Institute of Medical Sciences	Lucknow	Uttar Pradesh	India
Prof.	Till			Bärnighausen	MD	Department of Global Health and Population, Harvard T H Chan School of Public Health	Harvard University	Boston	MA	United_States		Africa Health Research Institute	Mtubatuba	KwaZulu-Natal	South_Africa	Institute of Public Health	Heidelberg University	Heidelberg		Germany
Mr.	Umar			Bacha	PhD	School of Health Sciences	University of Management and Technology	Lahore	Punjab	Pakistan
Dr.	Aleksandra			Barac	PhD	Faculty of Medicine	University of Belgrade	Belgrade	Belgrade	Serbia
Dr.	Suzanne	L.		Barker-Collo	PhD	School of Psychology	University of Auckland	Auckland		new_zealand
Dr.	Neeraj			Bedi	MD		College of Public Health and Tropical Medicine	Jazan		Saudi_Arabia
Dr.	Derrick	A.		Bennett	PhD	Nuffield Department of Population Health	University of Oxford	Oxford		United_Kingdom
Mr.	Derbew Fikadu			Berhe	MS	School of Pharmacy	Mekelle University	Mekelle	Tigray	Ethiopia			Groningen	Groningen	Netherlands
Mr.	Sibhatu			Biadgilign	MPH		Independent Public Health Consultants	Addis Ababa		Ethiopia
Dr.	Zahid	A		Butt	PhD		Al Shifa Trust Eye Hospital	Rawalpindi	Punjab	Pakistan
Prof.	Jonathan	R.		Carapetis	PhD	Telethon Kids Institute, Princess Margaret Hospital for Children	The University of Western Australia	Subiaco	Western Australia	Australia
Dr.	Ruben	Estanislao		Castro	PhD		Universidad Diego Portales	Santiago	Region Metropolitana	Chile
Dr.	Abdulaal	A		Chitheer	FETP		Ministry of Health	Baghdad		Iraq
Dr.	Kairat			Davletov	PhD		Republican Institute of Cardiology and Internal Diseases	Almaty		Kazakhstan	School of Public Health	Kazakh National Medical University	Almaty		Kazakhstan
Dr.	Samath	D.		Dharmaratne	MD	Department of Community Medicine, Faculty of Medicine	University of Peradeniya	Peradeniya		Sri_Lanka
Dr.	Shirin			Djalalinia	PhD	Undersecretary for Research & Technology	Ministry of Health & Medical Education	Tehran	Tehran	Iran
Dr.	Huyen	Phuc		Do	MSc	Institute for Global Health Innovations	Duy Tan University	Da Nang		Vietnam
Ms.	Manisha			Dubey	MPhil		International Institute for Population Sciences	Mumbai	Maharashtra	India
Miss	Hedyeh			Ebrahimi	MD	Non-Communicable Diseases Research Center	Tehran University of Medical Sciences	Tehran	Tehran	Iran	Liver and Pancreaticobiliary Diseases Research Center, Digestive Disease Research Institute, Shariati Hospital,	Tehran University of Medical Sciences	Tehran	Tehran	Iran
Dr.	Babak			Eshrati	PhD		Ministry of Health and Medical Education	Tehran	Tehran	Iran		Arak University of Medical Sciences	Arak		Iran
Prof.	Alireza			Esteghamati	MD	Endocrinology and Metabolism Research Center	Tehran University of Medical Sciences	Tehran	Tehran	Iran
Dr.	Maryam	S		Farvid	PhD	Department of Nutrition, Harvard T.H. Chan School of Public Health	Harvard University	Boston	MA	United_States		Harvard/MGH Center on Genomics, Vulnerable Populations, and Health Disparities, Mongan Institute for Health Policy, Massachusetts General Hospital	Boston	MA	United_States
Dr.	Seyed-Mohammad			Fereshtehnejad	PhD	Department of Neurobiology, Care Sciences and Society (NVS)	Karolinska Institutet	Stockholm		Sweden
Dr.	Florian			Fischer	PhD	School of Public Health	Bielefeld University	Bielefeld	North Rhine-Westphalia	Germany
Mr.	Solomon	Weldemariam		Gebrehiwot	MS	College of Health Sciences	Mekelle University	Mekelle		Ethiopia
Mr.	Tsegaye	Tewelde		Gebrehiwot	MPH		Jimma University	Jimma	Oromia	Ethiopia
Dr.	Richard	F		Gillum	MD		Howard University	Washington	DC	United_States
Prof.	Philimon	N		Gona	PhD		University of Massachusetts Boston	Boston	Massachusetts	United_States
Dr.	Rajeev			Gupta	PhD		Eternal Heart Care Centre and Research Institute	Jaipur	Rajasthan	India
Dr.	Nima			Hafezi-Nejad	MD	Endocrinology and Metabolism Research Center	Tehran University of Medical Sciences	Tehran	Tehran	Iran
Prof.	Randah	Ribhi		Hamadeh	DPhil		Arabian Gulf University	Manama		Bahrain
Dr.	Samer			Hamidi	DrPH		Hamdan Bin Mohammed Smart University	Dubai		united_arab_emirates
Prof.	Mohamed			Hsairi	MD	Department of Epidemiology	Salah Azaiz Institute	Tunis	Tunis	Tunisia
Prof.	Sun Ha			Jee	PhD	Graduate School of Public Health	Yonsei University	Seoul		South_Korea
Prof.	Jost	B		Jonas	MD	Department of Ophthalmology, Medical Faculty Mannheim	Ruprecht-Karls-University Heidelberg	Mannheim	Germany	Germany
Dr.	Chante			Karimkhani	MD		Case Western University Hospitals	Cleveland	Ohio	United_States
Dr.	Amir			Kasaeian	PhD	Hematology-Oncology and Stem Cell Transplantation Research Center	Tehran University of Medical Sciences	Tehran	Tehran	Iran	Endocrinology and Metabolism Population Sciences Institute	Tehran University of Medical Sciences	Tehran	Tehran	Iran
Prof.	Yousef	Saleh		Khader	ScD	Department of Community Medicine, Public Health and Family Medicine	Jordan University of Science and Technology	Irbid	Irbid	Jordan
Dr.	Ejaz	Ahmad		Khan	MD		Health Services Academy	Islamabad	Punjab	Pakistan
Prof.	Daniel			Kim	DrPH	Department of Health Sciences	Northeastern University	Boston	Massachusetts	United_States
Dr.	Dharmesh	Kumar		Lal	MD		Public Health Foundation of India	Gurgaon		India
Dr.	Heidi	J.		Larson	PhD	Department of Infectious Disease Epidemiology	London School of Hygiene & Tropical Medicine	London		United_Kingdom	Institute for Health Metrics and Evaluation	University of Washington	Seattle	WA	United_States
Dr.	Asma		Abdul	Latif	PhD	Department of Zoology	Lahore College for Women University	Lahore	Punjab	Pakistan
Prof.	Shai			Linn	MD		University of Haifa	Haifa		Israel
Prof.	Paulo	A.		Lotufo	DrPH		University of São Paulo	São Paulo	São Paulo	Brazil
Prof.	Raimundas			Lunevicius	PhD		Aintree University Hospital National Health Service Foundation Trust	Liverpool		United_Kingdom	School of Medicine	University of Liverpool	Liverpool		United_Kingdom
Dr.	Hassan			Magdy Abd El Razek	MBBCH		Mansoura Faculty of Medicine	Mansoura		Egypt
Prof.	Azeem			Majeed	MD	Department of Primary Care & Public Health	Imperial College London	London	England	United_Kingdom
Prof.	Reza			Malekzadeh	MD	Digestive Diseases Research Institute	Tehran University of Medical Sciences	Tehran		Iran	Digestive Diseases Research Institute	Tehran University of Medical Sciences	Tehran		Iran
Prof.	Deborah	Carvalho		Malta	PhD		Universidade Federal de Minas Gerais	Belo Horizonte	Minas Gerais	Brazil
Dr.	Toni			Meier	PhD		Martin Luther University Halle-Wittenberg	Halle (Saale)	Saxony-Anhalt	Germany
Dr.	Peter			Memiah	PhD		University of West Florida	Pensacola	FL	United_States
Prof.	Ziad	A.		Memish	MD		Saudi Ministry of Health	Riyadh		Saudi_Arabia	College of Medicine	Alfaisal University	Riyadh		Saudi_Arabia
Dr.	Walter			Mendoza	MD		United Nations Population Fund	Lima		Peru
	George	A.		Mensah	MD	Center for Translation Research and Implementation Science, National Heart, Lung, and Blood Institute	National Institutes of Health	Bethesda	MD	United_States
Dr.	Atte			Meretoja	PhD	Department of Medicine	University of Melbourne	Melbourne	Victoria	Australia	Department of Neurology	Helsinki University Hospital	Helsinki		Finland
Dr.	Ted	R		Miller	PhD		Pacific Institute for Research & Evaluation	Calverton	MD	United_States	Centre for Population Health	Curtin University	Perth	WA	Australia
Prof.	Erkin	M		Mirrakhimov	PhD		Kyrgyz State Medical Academy	Bishkek		Kyrgyzstan		National Center of Cardiology and Internal Disease	Bishkek		Kyrgyzstan
Dr.	Shafiu			Mohammed	PhD	Health Systems and Policy Research Unit	Ahmadu Bello University	Zaria	Kaduna	Nigeria	Institute of Public Health	Heidelberg University	Heidelberg	Baden Wuettemberg	Germany
Dr.	Quyen	Le		Nguyen	MD	Institute for Global Health Innovations	Duy Tan University	Da Nang		Vietnam
Dr.	Vuong	Minh		Nong	MSc	Institute for Global Health Innovations	Duy Tan University	Da Nang		Vietnam
Dr.	Jonathan			Pearson-Stuttard	MD		Imperial College London	London		United_Kingdom			Liverpool		United_Kingdom
Mr.	Farhad			Pishgar	MD	Non-Communicable Diseases Research Center	Tehran University of Medical Sciences	Tehran	Tehran	Iran	Uro-Oncology Research Center	Tehran University of Medical Sciences	Tehran	Tehran	Iran
Dr.	Farshad			Pourmalek	PhD		University of British Columbia	Vancouver	British Columbia	Canada
Dr.	Mostafa			Qorbani	PhD	Non-Communicable Diseases Research Center	Alborz University of Medical Sciences	Karaj		Iran
Dr.	Amir			Radfar	MD		A T Still University	Kirksville	MO	United_States
Dr.	Anwar			Rafay	MS		Contech International Health Consultants	Lahore	Punjab	Pakistan		Contech School of Public Health	Lahore	Punjab	Pakistan
Prof.	Vafa			Rahimi-Movaghar	MD	Sina Trauma and Surgery Research Center	Tehran University of Medical Sciences	Tehran	Tehran	Iran
Mr.	Rajesh Kumar			Rai	MPH		Society for Health and Demographic Surveillance	Suri	West Bengal	India
Prof.	Saleem	M		Rana	PhD		Contech School of Public Health	Lahore	Punjab	Pakistan		Contech International Health Consultants	Lahore	Punjab	Pakistan
Dr.	David	Laith		Rawaf	MD, MBBS	WHO Collaborating Centre	Imperial College London	London		United_Kingdom		North Hampshire Hospitals	Basingstroke		United_Kingdom		University College London Hospitals	London		United_Kingdom
Prof.	Salman			Rawaf	MD		Imperial College London	London		United_Kingdom
Prof.	Andre	M.N.	N.	Renzaho	PhD		Western Sydney University	Locked Bag 1797, Penrith 2751 NSW Australia	NSW	Australia
Dr.	Satar			Rezaei	PhD	School of Public Health	Kermanshah University of Medical Sciences	Kermanshah		Iran
Dr.	Kedir	Teji		Roba	PhD		Haramaya University	Harar	Eastern Ethiopia, Oromia Region	Ethiopia
Dr.	Gholamreza			Roshandel	PhD	Golestan Research Center of Gastroenterology and Hepatology	Golestan University of Medical Sciences	Gorgan		Iran	Digestive Diseases Research Institute	Tehran University of Medical Sciences	Tehran		Iran
Dr.	Mahdi			Safdarian	MD	Sina Trauma & Surgery Research Center	Tehran University of Medical Sciences	Tehran		Iran
Ms.	Sare			Safi	MS	Ophthalmic Epidemiology Research Center	Shahid Beheshti University of Medical Sciences	Tehran		Iran
Dr.	Saeid			Safiri	PhD	Managerial Epidemiology Research Center, Department of Public Health, School of Nursing and Midwifery	Maragheh University of Medical Sciences	Maragheh		Iran
Dr.	Mohammad Ali			Sahraian	MD	MS Research Center, Neuroscience Institute	Tehran University of Medical Sciences	Tehran		Iran
Prof.	Payman			Salamati	MD	Sina Trauma and Surgery Research Center	Tehran University of Medical Sciences	Tehran	Tehran	Iran
Dr.	Abdallah	M.		Samy	PhD		Ain Shams University	Cairo		Egypt			Lawrence	Kansas	United_States
Dr.	Milena	M		Santric Milicevic	PhD	Institute of Social Medicine, Faculty of Medicine	University of Belgrade	Belgrade	Serbia	Serbia	Centre School of Public Health and Health Management, Faculty of Medicine	University of Belgrade	Belgrade	Serbia	Serbia
Prof.	Benn			Sartorius	PhD	Public Health Medicine, School of Nursing and Public Health	University of KwaZulu-Natal	Durban		South_Africa	UKZN Gastrointestinal Cancer Research Centre	South African Medical Research Council (SAMRC)	Durban		South_Africa
Dr.	Sadaf	G		Sepanlou	PhD	Digestive Diseases Research Institute	Tehran University of Medical Sciences	Tehran	Tehran	Iran
Dr.	Masood	Ali		Shaikh	MD		Independent Consultant	Karachi		Pakistan
Dr.	Diego	Augusto	Santos	Silva	PhD		Federal University of Santa Catarina	Florianopolis	SC - SANTA CATARINA	Brazil
Dr.	Jasvinder	A.		Singh	MD		University of Alabama at Birmingham and Birmingham Veterans Affairs Medical Center	Birmingham	Alabama	United_States
Dr.	Badr	H	A	Sobaih	MD		king Saud university	Riyadh	middle province	Saudi_Arabia			Riyadh		Saudi_Arabia
Dr.	Konstantinos			Stroumpoulis	PhD		Alexandra General Hospital of Athens	Athens		Greece		Centre Hospitalier Public du Cotentin	Cherbourg		France
Dr.	Rizwan			Suliankatchi Abdulkader	MD		Ministry of Health, Kingdom of Saudi Arabia	Riyadh		Saudi_Arabia
Prof.	Cassandra	E	I	Szoeke	PhD	Institute of Health and Ageing	University of Melbourne	Melbourne	Victoria	Australia
Dr.	Mohamad-Hani			Temsah	MD		King Saud University	Riyadh		Saudi_Arabia		King Faisal Specialist Hospital and Research Center	Riyadh		Saudi_Arabia
Dr.	Bach	Xuan		Tran	PhD		Johns Hopkins University	Baltimore	Maryland	United_States		Hanoi Medical University	Hanoi		Vietnam
Dr.	Kingsley	Nnanna		Ukwaja	MD	Department of Internal Medicine	Federal Teaching Hospital	Abakaliki	Ebonyi State	Nigeria
Dr.	Olalekan	A		Uthman	PhD	Warwick Medical School	University of Warwick	Coventry		United_Kingdom
Prof.	Tommi			Vasankari	PhD		UKK Institute for Health Promotion Research	Tampere		Finland
Prof.	Vasiliy	Victorovich		Vlassov	MD		National Research University Higher School of Economics	Moscow		Russia
Prof.	Stein Emil			Vollset	DrPH	Center for Disease Burden	Norwegian Institute of Public Health	Bergen	NA	Norway	Department of Global Public Health and Primary Care	University of Bergen	Bergen		Norway	Institute for Health Metrics and Evaluation	University of Washington	Seattle	WA	United_States
Mr.	Tolassa			Wakayo	MS		Jimma University	Jimma	Oromia	Ethiopia
Dr.	Robert	G		Weintraub	MBBS		Royal Children's Hospital	Melbourne	VIC	Australia		University of Melbourne	Melbourne	VIC	Australia		Murdoch Children's Research Institute	Melbourne	VIC	Australia
Dr.	Priscilla	R		Wessly	MD	Internal Medicine Department	Howard University Hospital	Washington	DC	United_States
Prof.	Tissa			Wijeratne	MD		Western Health	Footscray	Victoria	Australia		University of Melbourne	Footscray	Victoria	Australia
Prof.	Charles	D.A.		Wolfe	MD	Division of Health and Social Care Research	King's College London	London	London	United_Kingdom	National Institute for Health Research Comprehensive Biomedical Research Centre	GuyÂ’s & St. ThomasÂ’ NHS Foundation Trust and KingÂ’s College London	London		United_Kingdom
Mr.	Abdulhalik			Workicho	MPH		Jimma University	Jimma	Oromia	Ethiopia		Ghent University	Ghent		Belgium
Mr.	Mohsen			Yaghoubi	MA		University of Saskatchewan	Saskatoon	Saskatchewan	Canada			Tehran	Tehran	Iran
Dr.	Yuichiro			Yano	MD	Department of Preventive Medicine	Northwestern University	Chicago	Illinois	United_States
Dr.	Mehdi			Yaseri	PhD		Tehran University of Medical Sciences	Terhan	Tehran	Iran	Ophthalmic Research Center	Shahid Beheshti University of Medical Sciences	Tehran	Tehran	Iran
Mr.	Naohiro			Yonemoto	MPH	Department of Biostatistics, School of Public Health	Kyoto University	Kyoto		Japan
Prof.	Mustafa	Z		Younis	DrPH		Jackson State University	Jackson	MS	United_States
Prof.	Chuanhua			Yu	PhD	Department of Epidemiology and Biostatistics, School of Public Health	Wuhan University	Wuhan	Hubei	China	Global Health Institute	Wuhan University	Wuhan	Hubei	China
Prof.	Maysaa	El Sayed		Zaki	PhD	Faculty of Medicine	Mansoura University	Mansoura		Egypt
Dr.	Aisha	O		Jumaan	PhD		Independent Consultant	Seattle	Washington	United_States
Prof.	Theo			Vos	PhD	Institute for Health Metrics and Evaluation	University of Washington	Seattle	Washington	United_States
Dr.	Gregory	A		Roth	MD	Institute for Health Metrics and Evaluation	University of Washington	Seattle	Washington	United_States
Prof.	Simon	I.		Hay	DSc	Oxford Big Data Institute, Li Ka Shing Centre for Health Information and Discovery	University of Oxford	Oxford		United_Kingdom	Institute for Health Metrics and Evaluation	University of Washington	Seattle	Washington	United_States
Prof.	Mohsen			Naghavi	PhD	Institute for Health Metrics and Evaluation	University of Washington	Seattle	Washington	United_States
Prof.	Christopher	J	L	Murray	DPhil	Institute for Health Metrics and Evaluation	University of Washington	Seattle	Washington	United_States
Prof.	Ali	H.		Mokdad	PhD	Institute for Health Metrics and Evaluation	University of Washington	Seattle	Washington	United_States
